# Supplementary material for: Tergitol Based Decellularization Protocol Improves the Prerequisites for Pulmonary Xenografts: Characterization and Biocompatibility Assessment
Source: Polymers (Basel). 2023 Feb 6;15(4):819. doi: 10.3390/polym15040819 (PMC9967102; doi:10.3390/polym15040819)
Supplement: Supplementary file 1 [file polymers-15-00819-s001.zip]

Archive with 1 entries (1 files):
- polymers-2170728-supplementary.pdf
